# Supplementary material for: Sensitivity analysis of bi-metal stacked-gate-oxide hetero-juncture tunnel fet with Si0.6Ge0.4 source biosensor considering non-ideal factors
Source: PLoS One. 2024 Jun 11;19(6):e0301479. doi: 10.1371/journal.pone.0301479 (PMC11166300; doi:10.1371/journal.pone.0301479)
Supplement: S1 Raw data — (XLSX) [file pone.0301479.s001.xlsx]

## Sheet: Sheet1
	k=1	k=12
0.2	20.8	28.9
0.4	22.8	29.8
0.6	22.5	29.5
0.8	22.5	29.5
